# Supplementary material for: Species of Elasmogorgia and Euplexaura (Cnidaria, Octocorallia) from Japan with a discussion about the genus Filigella
Source: Zookeys. 2016 May 16;(589):1–21. doi: 10.3897/zookeys.589.8361 (PMC4926660; doi:10.3897/zookeys.589.8361)
Supplement: XML Treatment for Elasmogorgia filiformis [file zookeys.589.8361-treatment2.xml]

<!DOCTYPE tp:taxon-treatment
  PUBLIC "-//TaxonX//DTD Taxonomic Treatment Publishing DTD v0 20100105//EN" "tax-treatment-NSO.dtd">
<tp:taxon-treatment xmlns:tp="http://www.plazi.org/taxpub"><tp:treatment-meta><kwd-group><label>Taxon classification</label><kwd><named-content content-type="kingdom">Animalia</named-content></kwd><kwd><named-content content-type="order">Alcyonacea</named-content></kwd><kwd><named-content content-type="family">Plexauridae</named-content></kwd></kwd-group><mixed-citation publication-type="journal"><person-group><name><surname>Matsumoto</surname><given-names>Asako K.</given-names></name><name><surname>van Ofwegen</surname><given-names>Leen P.</given-names></name></person-group><article-title>Species of <italic><tp:taxon-name><tp:taxon-name-part taxon-name-part-type="genus">Elasmogorgia</tp:taxon-name-part></tp:taxon-name></italic> and <italic><tp:taxon-name><tp:taxon-name-part taxon-name-part-type="genus">Euplexaura</tp:taxon-name-part></tp:taxon-name></italic> (<tp:taxon-name><tp:taxon-name-part taxon-name-part-type="phylum">Cnidaria</tp:taxon-name-part></tp:taxon-name>, <tp:taxon-name><tp:taxon-name-part taxon-name-part-type="subclass">Octocorallia</tp:taxon-name-part></tp:taxon-name>) from Japan with a discussion about the genus <italic><tp:taxon-name><tp:taxon-name-part taxon-name-part-type="genus">Filigella</tp:taxon-name-part></tp:taxon-name></italic></article-title><source>Zookeys</source><day>16</day><month>5</month><year>2016</year><volume>2016</volume><issue>589</issue><fpage>1</fpage><lpage>21</lpage><pub-id pub-id-type="doi">10.3897/zookeys.589.8361</pub-id></mixed-citation></tp:treatment-meta><tp:nomenclature><tp:taxon-name>
            <tp:taxon-name-part taxon-name-part-type="genus">Elasmogorgia</tp:taxon-name-part>
            <tp:taxon-name-part taxon-name-part-type="species">filiformis</tp:taxon-name-part>
          </tp:taxon-name><tp:taxon-authority>Wright &amp; Studer, 1889</tp:taxon-authority><xref ref-type="fig" rid="F2">Figures 2a</xref><xref ref-type="fig" rid="F3">, 3</xref><xref ref-type="fig" rid="F4">, 4</xref><tp:nomenclature-citation-list><tp:nomenclature-citation><tp:taxon-name><tp:taxon-name-part taxon-name-part-type="genus">Elasmogorgia</tp:taxon-name-part> <tp:taxon-name-part taxon-name-part-type="species">filiformis</tp:taxon-name-part></tp:taxon-name><comment> Wright &amp; Studer, 1889: 133 (Indonesia, Arafura Sea); <xref ref-type="bibr" rid="B12">Kükenthal 1924</xref>: 148.</comment></tp:nomenclature-citation><tp:nomenclature-citation><tp:taxon-name>
            <tp:taxon-name-part taxon-name-part-type="genus">Elasmogorgia</tp:taxon-name-part>
            <tp:taxon-name-part taxon-name-part-type="species">filiformis</tp:taxon-name-part>
          </tp:taxon-name><comment>? <tp:taxon-name><tp:taxon-name-part taxon-name-part-type="genus">Elasmogorgia</tp:taxon-name-part> <tp:taxon-name-part taxon-name-part-type="species">filiformis</tp:taxon-name-part></tp:taxon-name>; <xref ref-type="bibr" rid="B17">Nutting 1912</xref>: 85 (Tateisha zaki Light, Japan); <xref ref-type="bibr" rid="B25">Thomson and Russell 1910</xref>: 159 (Amirantes); <xref ref-type="bibr" rid="B26">Thomson and Simpson 1909</xref>: 238 (Birma, India); <xref ref-type="bibr" rid="B27">Tixier-Durivault 1966</xref>: 403 (Madagascar); all not re-examined.</comment></tp:nomenclature-citation><tp:nomenclature-citation><tp:taxon-name>
            <tp:taxon-name-part taxon-name-part-type="genus">Elasmogorgia</tp:taxon-name-part>
            <tp:taxon-name-part taxon-name-part-type="species">filiformis</tp:taxon-name-part>
          </tp:taxon-name><comment>NOT <tp:taxon-name><tp:taxon-name-part taxon-name-part-type="genus">Elasmogorgia</tp:taxon-name-part> <tp:taxon-name-part taxon-name-part-type="species">filiformis</tp:taxon-name-part></tp:taxon-name>; <xref ref-type="bibr" rid="B15">Nutting 1909</xref>: 717 (California = <tp:taxon-name><tp:taxon-name-part taxon-name-part-type="genus">Thesea</tp:taxon-name-part></tp:taxon-name>); <xref ref-type="bibr" rid="B16">1910</xref>: 45 (Timor = <tp:taxon-name><tp:taxon-name-part taxon-name-part-type="genus">Euplexaura</tp:taxon-name-part></tp:taxon-name>); <xref ref-type="bibr" rid="B24">Thomson and Dean 1931</xref>: 199 (Sulawesi = <tp:taxon-name><tp:taxon-name-part taxon-name-part-type="genus">Astrogorgia</tp:taxon-name-part></tp:taxon-name>).</comment></tp:nomenclature-citation></tp:nomenclature-citation-list></tp:nomenclature><tp:treatment-sec sec-type="material"><title>Material examined.</title><p>Holotype <abbrev xmlns:xlink="http://www.w3.org/1999/xlink" content-type="institution" xlink:title="British Museum of Natural History, London, UK" xlink:type="simple">BMNH</abbrev> 1889.5.27.77, Arafura Sea, South of Papua, 28 fms, Challenger st. 188, 10 September 1874; <named-content xmlns:xlink="http://www.w3.org/1999/xlink" content-type="dwc:institutional_code" xlink:type="simple">ZMA</named-content> Coel. 2537, Siboga st. 213, Saleyer anchorage, Sulawesi, Indonesia, 38 m, 26 September 1899 (= <italic><tp:taxon-name><tp:taxon-name-part taxon-name-part-type="genus">Astrogorgia</tp:taxon-name-part></tp:taxon-name></italic>); <named-content xmlns:xlink="http://www.w3.org/1999/xlink" content-type="dwc:institutional_code" xlink:type="simple">ZMA</named-content> Coel. 2538, Timor, 112 m, Siboga st. 289, <named-content xmlns:xlink="http://www.w3.org/1999/xlink" content-type="dwc:verbatimCoordinates" xlink:type="simple"><named-content content-type="geo-json" specific-use="{&#34;type&#34;:&#34;Point&#34;,&#34;coordinates&#34;:[126.408333,-9.005]}" xlink:type="simple">09°00.3'S, 126°24.5'E</named-content></named-content> (= <italic><tp:taxon-name><tp:taxon-name-part taxon-name-part-type="genus">Euplexaura</tp:taxon-name-part></tp:taxon-name></italic>).</p></tp:treatment-sec><tp:treatment-sec sec-type="diagnosis"><title>Diagnosis.</title><p>Colony thread-like (Figure <xref ref-type="fig" rid="F2">2a</xref>). Calyces dome-shaped, arranged all around the branches (Figure <xref ref-type="fig" rid="F2">2a</xref>). Coenenchyme with spindles up to 0.45 mm long, with simple tubercles (Figures <xref ref-type="fig" rid="F3">3</xref>–<xref ref-type="fig" rid="F4">4</xref>). Colony white with colourless spindles.</p><fig id="F2" position="float" orientation="portrait"><label>Figure 2.</label><caption><p>
          <bold>a</bold> <italic><tp:taxon-name><tp:taxon-name-part taxon-name-part-type="genus">Elasmogorgia</tp:taxon-name-part> <tp:taxon-name-part taxon-name-part-type="species">filiformis</tp:taxon-name-part></tp:taxon-name></italic> Wright &amp; Studer, 1889, holotype <abbrev xmlns:xlink="http://www.w3.org/1999/xlink" content-type="institution" xlink:title="British Museum of Natural History, London, UK" xlink:type="simple">BMNH</abbrev> 1889.5.27.77 <bold>b</bold> <italic><tp:taxon-name><tp:taxon-name-part taxon-name-part-type="genus">Euplexaura</tp:taxon-name-part> <tp:taxon-name-part taxon-name-part-type="species">arbuscula</tp:taxon-name-part></tp:taxon-name></italic> Broch, 1935, <named-content xmlns:xlink="http://www.w3.org/1999/xlink" content-type="dwc:institutional_code" xlink:type="simple">ZIN</named-content> 11667 <bold>c</bold> <italic><tp:taxon-name><tp:taxon-name-part taxon-name-part-type="genus">Euplexaura</tp:taxon-name-part> <tp:taxon-name-part taxon-name-part-type="species">boninensis</tp:taxon-name-part></tp:taxon-name></italic> (Aurivillius, 1931), holotype UPSZTY2165 (<named-content xmlns:xlink="http://www.w3.org/1999/xlink" content-type="dwc:institutional_code" xlink:type="simple">UUZM</named-content> 68) <bold>d</bold> <italic><tp:taxon-name><tp:taxon-name-part taxon-name-part-type="genus">Elasmogorgia</tp:taxon-name-part> <tp:taxon-name-part taxon-name-part-type="species">mitsukurii</tp:taxon-name-part></tp:taxon-name></italic> (Kinoshita, 1909), syntype <named-content xmlns:xlink="http://www.w3.org/1999/xlink" content-type="dwc:institutional_code" xlink:type="simple">UMUTZ</named-content>-CnidG-222 <bold>e</bold> <italic><tp:taxon-name><tp:taxon-name-part taxon-name-part-type="genus">Euplexaura</tp:taxon-name-part> <tp:taxon-name-part taxon-name-part-type="species">yayoii</tp:taxon-name-part></tp:taxon-name></italic> sp. n., holotype <named-content xmlns:xlink="http://www.w3.org/1999/xlink" content-type="dwc:institutional_code" xlink:type="simple">RMNH</named-content> 42104.</p></caption><graphic xmlns:xlink="http://www.w3.org/1999/xlink" xlink:href="zookeys-589-001-g002.jpg" position="float" orientation="portrait" xlink:type="simple" id="oo_88783.jpg"/></fig><fig id="F3" position="float" orientation="portrait"><label>Figure 3.</label><caption><p>
          <italic><tp:taxon-name><tp:taxon-name-part taxon-name-part-type="genus">Elasmogorgia</tp:taxon-name-part> <tp:taxon-name-part taxon-name-part-type="species">filiformis</tp:taxon-name-part></tp:taxon-name></italic> Wright &amp; Studer, 1889, holotype <abbrev xmlns:xlink="http://www.w3.org/1999/xlink" content-type="institution" xlink:title="British Museum of Natural History, London, UK" xlink:type="simple">BMNH</abbrev> 1889.5.27.77, <bold>a</bold> spindles from surface layer of coenenchyme <bold>b</bold> capstan.</p></caption><graphic xmlns:xlink="http://www.w3.org/1999/xlink" xlink:href="zookeys-589-001-g003.jpg" position="float" orientation="portrait" xlink:type="simple" id="oo_88784.jpg"/></fig><fig id="F4" position="float" orientation="portrait"><label>Figure 4.</label><caption><p>
          <italic><tp:taxon-name><tp:taxon-name-part taxon-name-part-type="genus">Elasmogorgia</tp:taxon-name-part> <tp:taxon-name-part taxon-name-part-type="species">filiformis</tp:taxon-name-part></tp:taxon-name></italic> Wright &amp; Studer, 1889, holotype <abbrev xmlns:xlink="http://www.w3.org/1999/xlink" content-type="institution" xlink:title="British Museum of Natural History, London, UK" xlink:type="simple">BMNH</abbrev> 1889.5.27.77, <bold>a</bold> spindles from interior of coenenchyme <bold>b</bold> possible collaret spindle <bold>c</bold> rod.</p></caption><graphic xmlns:xlink="http://www.w3.org/1999/xlink" xlink:href="zookeys-589-001-g004.jpg" position="float" orientation="portrait" xlink:type="simple" id="oo_88785.jpg"/></fig></tp:treatment-sec><tp:treatment-sec sec-type="remarks"><title>Remarks.</title><p>One somewhat flattened spindle was found, 0.35 mm long, maybe referable to a collaret (Figure <xref ref-type="fig" rid="F4">4b</xref>), and one capstan (Figure <xref ref-type="fig" rid="F3">3b</xref>). As the microscope slide that was made only shows heavily oxidized black sclerites it could not be really ascertained where different types of sclerites came from. The little fragment available was not sufficient for more extensive examination. <xref ref-type="bibr" rid="B30">Wright and Studer (1889)</xref> mentioned spindles up to 0.62 mm long. They also mentioned the basal portion of the tentacles has spindle-shaped sclerites of up to 0.18 mm long. <italic><tp:taxon-name><tp:taxon-name-part taxon-name-part-type="genus">Elasmogorgia</tp:taxon-name-part> <tp:taxon-name-part taxon-name-part-type="species">filiformis</tp:taxon-name-part></tp:taxon-name></italic> mostly resembles a species of <italic><tp:taxon-name><tp:taxon-name-part taxon-name-part-type="genus">Astrogorgia</tp:taxon-name-part></tp:taxon-name></italic> but differs in not having polyp body sclerites and <!--PageBreak--><!--PageBreak--><!--PageBreak-->extremely weak ornamentation of spindles. Until new material becomes available for a more thorough examination the genus <italic><tp:taxon-name><tp:taxon-name-part taxon-name-part-type="genus">Elasmogorgia</tp:taxon-name-part></tp:taxon-name></italic> is retained.</p><p>
            <named-content xmlns:xlink="http://www.w3.org/1999/xlink" content-type="dwc:institutional_code" xlink:type="simple">ZMA</named-content> 2537 of <xref ref-type="bibr" rid="B24">Thomson and Dean (1931)</xref> is a thread-like colony fragment containing colourless disintegrated sclerites, which were sufficiently recognizable to identify it as a species of <italic><tp:taxon-name><tp:taxon-name-part taxon-name-part-type="genus">Astrogorgia</tp:taxon-name-part></tp:taxon-name></italic>. In a comparison with <italic><tp:taxon-name><tp:taxon-name-part taxon-name-part-type="genus">Astrogorgia</tp:taxon-name-part> <tp:taxon-name-part taxon-name-part-type="species">bayeri</tp:taxon-name-part></tp:taxon-name></italic> Ofwegen and Hoeksema, 2001, from Sulawesi, the latter species appears to have shorter spindles, up to 0.5 mm long, whereas <xref ref-type="bibr" rid="B24">Thomson and Dean's (1931)</xref> specimen has spindles of over 1 mm long. Because of the disintegrated state of its sclerites, no more differences could be ascertained.</p><p>
            <named-content xmlns:xlink="http://www.w3.org/1999/xlink" content-type="dwc:institutional_code" xlink:type="simple">ZMA</named-content> 2538 of <xref ref-type="bibr" rid="B16">Nutting (1910)</xref> was also re-examined; it has characters of the genus <italic><tp:taxon-name><tp:taxon-name-part taxon-name-part-type="genus">Euplexaura</tp:taxon-name-part></tp:taxon-name></italic>. <italic><tp:taxon-name><tp:taxon-name-part taxon-name-part-type="genus">Elasmogorgia</tp:taxon-name-part> <tp:taxon-name-part taxon-name-part-type="species">filiformis</tp:taxon-name-part></tp:taxon-name></italic> of <xref ref-type="bibr" rid="B17">Nutting (1912)</xref> is also unlikely an <italic><tp:taxon-name><tp:taxon-name-part taxon-name-part-type="genus">Elasmogorgia</tp:taxon-name-part></tp:taxon-name></italic>.</p></tp:treatment-sec><ref-list><ref id="B12"><mixed-citation xmlns:xlink="http://www.w3.org/1999/xlink" xlink:type="simple">
          <person-group><name name-style="western"><surname>Kükenthal</surname><given-names>W</given-names></name></person-group> (<year>1924</year>) <source><tp:taxon-name><tp:taxon-name-part taxon-name-part-type="suborder">Gorgonaria</tp:taxon-name-part></tp:taxon-name> – Das Tierreich</source> <volume>47</volume>. <publisher-loc>Berlin and Leipzig</publisher-loc>, <size units="page">478 pp</size>.</mixed-citation></ref><ref id="B17"><mixed-citation xmlns:xlink="http://www.w3.org/1999/xlink" xlink:type="simple">
          <person-group><name name-style="western"><surname>Nutting</surname><given-names>CC</given-names></name></person-group> (<year>1912</year>) <article-title>Descriptions of the <tp:taxon-name><tp:taxon-name-part taxon-name-part-type="subclass">Alcyonaria</tp:taxon-name-part></tp:taxon-name> collected by the U.S. Fisheries steamer “Albatros”, mainly in Japanese waters, during 1906.</article-title> <source>Proceedings of the United States <named-content xlink:type="simple" content-type="institution" xlink:href="http://grbio.org/institution/national-museum"><named-content xlink:type="simple" content-type="institution" xlink:href="http://grbio.org/institution/national-museum-0"><named-content xlink:type="simple" content-type="institution" xlink:href="http://grbio.org/institution/national-museum-1">National <named-content xlink:type="simple" content-type="institution" xlink:href="http://grbio.org/institution/museum-0">Museum</named-content></named-content></named-content></named-content></source> <volume>43</volume>: <fpage>1</fpage>–<lpage>104</lpage>. doi: <ext-link xlink:type="simple" ext-link-type="doi" xlink:href="10.5479/si.00963801.43-1923.1">10.5479/si.00963801.43-1923.1</ext-link></mixed-citation></ref><ref id="B25"><mixed-citation xmlns:xlink="http://www.w3.org/1999/xlink" xlink:type="simple">
          <person-group><name name-style="western"><surname>Thomson</surname><given-names>JA</given-names></name><name name-style="western"><surname>Russell</surname><given-names>ES</given-names></name></person-group> (<year>1910</year>) <article-title>Alcyonarians collected on the Percy Sladen Trust Expedition by Mr. J. Stanley Gardiner. Part 1, the Axifera.</article-title> <source>Transactions of the <named-content xlink:type="simple" content-type="institution" xlink:href="http://grbio.org/institution/linnean-society-london"><named-content xlink:type="simple" content-type="institution" xlink:href="http://grbio.org/institution/linnean-society-london-0">Linnean Society of London</named-content></named-content></source> (<volume-series>2</volume-series>)<volume>13</volume>(<issue>2</issue>): <fpage>139</fpage>–<lpage>164</lpage>.</mixed-citation></ref><ref id="B26"><mixed-citation xmlns:xlink="http://www.w3.org/1999/xlink" xlink:type="simple">
          <person-group><name name-style="western"><surname>Thomson</surname><given-names>JA</given-names></name><name name-style="western"><surname>Simpson</surname><given-names>JJ</given-names></name></person-group> (<year>1909</year>) <article-title>An account of the Alcyonarians collected by the RIM SS Investigator in the Indian Ocean. II.</article-title> <source>The Alcyonarians of the littoral area</source>: <volume>XII</volume>, <size units="page">319 pp</size>.</mixed-citation></ref><ref id="B27"><mixed-citation xmlns:xlink="http://www.w3.org/1999/xlink" xlink:type="simple">
          <person-group><name name-style="western"><surname>Tixier-Durivault</surname><given-names>A</given-names></name></person-group> (<year>1966</year>) <article-title>Octocoralliaires de Madagascar et des îles avoisinantes.</article-title> <source>Faune Madagascar</source> <volume>21</volume>: <fpage>1</fpage>–<lpage>456</lpage>.</mixed-citation></ref><ref id="B15"><mixed-citation xmlns:xlink="http://www.w3.org/1999/xlink" xlink:type="simple">
          <person-group><name name-style="western"><surname>Nutting</surname><given-names>CC</given-names></name></person-group> (<year>1909</year>) <article-title><tp:taxon-name><tp:taxon-name-part taxon-name-part-type="subclass">Alcyonaria</tp:taxon-name-part></tp:taxon-name> of the Californian coast.</article-title> <source>Proceedings of the United States <named-content xlink:type="simple" content-type="institution" xlink:href="http://grbio.org/institution/national-museum"><named-content xlink:type="simple" content-type="institution" xlink:href="http://grbio.org/institution/national-museum-0"><named-content xlink:type="simple" content-type="institution" xlink:href="http://grbio.org/institution/national-museum-1">National <named-content xlink:type="simple" content-type="institution" xlink:href="http://grbio.org/institution/museum-0">Museum</named-content></named-content></named-content></named-content></source> <volume>35</volume>: <fpage>681</fpage>–<lpage>727</lpage>. doi: <ext-link xlink:type="simple" ext-link-type="doi" xlink:href="10.5479/si.00963801.35-1658.681">10.5479/si.00963801.35-1658.681</ext-link></mixed-citation></ref><ref id="B16"><mixed-citation xmlns:xlink="http://www.w3.org/1999/xlink" xlink:type="simple">
          <person-group><name name-style="western"><surname>Nutting</surname><given-names>CC</given-names></name></person-group> (<year>1910</year>) <article-title>The <tp:taxon-name><tp:taxon-name-part taxon-name-part-type="order">Gorgonacea</tp:taxon-name-part></tp:taxon-name> of the Siboga Expedition III. The <tp:taxon-name><tp:taxon-name-part taxon-name-part-type="family">Muriceidae</tp:taxon-name-part></tp:taxon-name>.</article-title> <source>Siboga-Expedition Monograph</source> <volume>13b</volume>: <fpage>1</fpage>–<lpage>108</lpage>.</mixed-citation></ref><ref id="B24"><mixed-citation xmlns:xlink="http://www.w3.org/1999/xlink" xlink:type="simple">
          <person-group><name name-style="western"><surname>Thomson</surname><given-names>JA</given-names></name><name name-style="western"><surname>Dean</surname><given-names>LM</given-names></name></person-group> (<year>1931</year>) <article-title>The <tp:taxon-name><tp:taxon-name-part taxon-name-part-type="order">Alcyonacea</tp:taxon-name-part></tp:taxon-name> of the Siboga Expedition with an addendum to the <tp:taxon-name><tp:taxon-name-part taxon-name-part-type="order">Gorgonacea</tp:taxon-name-part></tp:taxon-name>.</article-title> <source>Siboga Expedition Monograph</source> <volume>13d</volume>: <fpage>1</fpage>–<lpage>227</lpage>.</mixed-citation></ref><ref id="B30"><mixed-citation xmlns:xlink="http://www.w3.org/1999/xlink" xlink:type="simple">
          <person-group><name name-style="western"><surname>Wright</surname><given-names>EP</given-names></name><name name-style="western"><surname>Studer</surname><given-names>T</given-names></name></person-group> (<year>1889</year>) <article-title>Report on the <tp:taxon-name><tp:taxon-name-part taxon-name-part-type="subclass">Alcyonaria</tp:taxon-name-part></tp:taxon-name> collected by H.M.S. Challenger during the years 1873-1876.</article-title> <source>Report on the scientific results of the voyages of H.M.S. Challenger during the years 1873–1876</source>, <series>Zoology</series> <volume>31</volume>: <fpage>1</fpage>–<lpage>314</lpage>.</mixed-citation></ref></ref-list></tp:taxon-treatment>
