# Supplementary material for: Species of Elasmogorgia and Euplexaura (Cnidaria, Octocorallia) from Japan with a discussion about the genus Filigella
Source: Zookeys. 2016 May 16;(589):1–21. doi: 10.3897/zookeys.589.8361 (PMC4926660; doi:10.3897/zookeys.589.8361)
Supplement: XML Treatment for Euplexaura arbuscula [file zookeys.589.8361-treatment4.xml]

<!DOCTYPE tp:taxon-treatment
  PUBLIC "-//TaxonX//DTD Taxonomic Treatment Publishing DTD v0 20100105//EN" "tax-treatment-NSO.dtd">
<tp:taxon-treatment xmlns:tp="http://www.plazi.org/taxpub"><tp:treatment-meta><kwd-group><label>Taxon classification</label><kwd><named-content content-type="kingdom">Animalia</named-content></kwd><kwd><named-content content-type="order">Alcyonacea</named-content></kwd><kwd><named-content content-type="family">Plexauridae</named-content></kwd></kwd-group><mixed-citation publication-type="journal"><person-group><name><surname>Matsumoto</surname><given-names>Asako K.</given-names></name><name><surname>van Ofwegen</surname><given-names>Leen P.</given-names></name></person-group><article-title>Species of <italic><tp:taxon-name><tp:taxon-name-part taxon-name-part-type="genus">Elasmogorgia</tp:taxon-name-part></tp:taxon-name></italic> and <italic><tp:taxon-name><tp:taxon-name-part taxon-name-part-type="genus">Euplexaura</tp:taxon-name-part></tp:taxon-name></italic> (<tp:taxon-name><tp:taxon-name-part taxon-name-part-type="phylum">Cnidaria</tp:taxon-name-part></tp:taxon-name>, <tp:taxon-name><tp:taxon-name-part taxon-name-part-type="subclass">Octocorallia</tp:taxon-name-part></tp:taxon-name>) from Japan with a discussion about the genus <italic><tp:taxon-name><tp:taxon-name-part taxon-name-part-type="genus">Filigella</tp:taxon-name-part></tp:taxon-name></italic></article-title><source>Zookeys</source><day>16</day><month>5</month><year>2016</year><volume>2016</volume><issue>589</issue><fpage>1</fpage><lpage>21</lpage><pub-id pub-id-type="doi">10.3897/zookeys.589.8361</pub-id></mixed-citation></tp:treatment-meta><tp:nomenclature><tp:taxon-name>
            <tp:taxon-name-part taxon-name-part-type="genus">Euplexaura</tp:taxon-name-part>
            <tp:taxon-name-part taxon-name-part-type="species">arbuscula</tp:taxon-name-part>
          </tp:taxon-name><tp:taxon-authority>Broch, 1935</tp:taxon-authority><xref ref-type="fig" rid="F1">Figures 1</xref><xref ref-type="fig" rid="F2">, 2b</xref><xref ref-type="fig" rid="F5">, 5</xref><!--PageBreak--><tp:nomenclature-citation-list><tp:nomenclature-citation><tp:taxon-name><tp:taxon-name-part taxon-name-part-type="genus">Euplexaura</tp:taxon-name-part> <tp:taxon-name-part taxon-name-part-type="species">arbuscula</tp:taxon-name-part></tp:taxon-name><comment> Broch, 1935: 20, fig. 12.</comment></tp:nomenclature-citation></tp:nomenclature-citation-list></tp:nomenclature><tp:treatment-sec sec-type="material"><title>Material.</title><p>
            <named-content xmlns:xlink="http://www.w3.org/1999/xlink" content-type="dwc:institutional_code" xlink:type="simple">ZIN</named-content> 11667(ZIN110824-018-040), Skaly Lovushki I., off Chishima Is. (= Kuril Is.), <named-content xmlns:xlink="http://www.w3.org/1999/xlink" content-type="dwc:verbatimCoordinates" xlink:type="simple"><named-content content-type="geo-json" specific-use="{&#34;type&#34;:&#34;Point&#34;,&#34;coordinates&#34;:[154.734722,48.251389]}" xlink:type="simple">154°44'5E, 48°15'5N</named-content></named-content>, depth 140 m, Bottom: gravel with stones, Ship <italic>Odissey</italic>, Grab “Ocean” 50 cm<sup>2</sup> (bottom sampler), coll. Boris Sirenko and Mikhail Kolesnikov, 3 August 1984.</p></tp:treatment-sec><tp:treatment-sec sec-type="diagnosis"><title>Diagnosis.</title><p>Branches thread-like. Calyces dome-shaped, arranged all around the branches (Figure <xref ref-type="fig" rid="F2">2b</xref>). Polyps without sclerites. The surface layer of the coenenchyme has spindles and blunt ellipsoids (Figure <xref ref-type="fig" rid="F5">5a</xref>), up to 0.15 mm long, with complex tubercles. The interior has small spindles, capstans, and a few crosses, up to 0.15 mm long (Figures <xref ref-type="fig" rid="F5">5b-d</xref>), all with simple tubercles.</p><fig id="F5" position="float" orientation="portrait"><label>Figure 5.</label><caption><p>
          <italic><tp:taxon-name><tp:taxon-name-part taxon-name-part-type="genus">Euplexaura</tp:taxon-name-part> <tp:taxon-name-part taxon-name-part-type="species">arbuscula</tp:taxon-name-part></tp:taxon-name></italic> Broch, 1935, <named-content xmlns:xlink="http://www.w3.org/1999/xlink" content-type="dwc:institutional_code" xlink:type="simple">ZIN</named-content> 11667 <bold>a</bold> spindles and blunt ellipsoids from surface layer of coenenchyme <bold>b–d</bold> sclerites from interior of coenenchyme <bold>b</bold> spindles <bold>c</bold> capstans <bold>d</bold> cross.</p></caption><graphic xmlns:xlink="http://www.w3.org/1999/xlink" xlink:href="zookeys-589-001-g005.jpg" position="float" orientation="portrait" xlink:type="simple" id="oo_88786.jpg"/></fig></tp:treatment-sec><tp:treatment-sec sec-type="remarks"><title>Remarks.</title><p>The material examined was fragmentary (Figure <xref ref-type="fig" rid="F2">2b</xref>) and therefore it resembles a species of <italic><tp:taxon-name><tp:taxon-name-part taxon-name-part-type="genus">Elasmogorgia</tp:taxon-name-part></tp:taxon-name></italic>.</p><p>
            <italic><tp:taxon-name><tp:taxon-name-part taxon-name-part-type="genus">Euplexaura</tp:taxon-name-part> <tp:taxon-name-part taxon-name-part-type="species">abietina</tp:taxon-name-part></tp:taxon-name></italic> Kukenthal, 1909 resembles <italic><tp:taxon-name><tp:taxon-name-part taxon-name-part-type="genus">Euplexaura</tp:taxon-name-part> <tp:taxon-name-part taxon-name-part-type="species">arbuscula</tp:taxon-name-part></tp:taxon-name></italic> regarding its sclerites, but it differs in having polyp spindles.</p><!--PageBreak--><!--PageBreak--><p>Since its original description, the species was not found again and its type material could not be retraced, hence some doubts remain about the identification of this species. <xref ref-type="bibr" rid="B5">Broch (1935)</xref> described the species only from one specimen. It is not present in the <named-content xmlns:xlink="http://www.w3.org/1999/xlink" xlink:type="simple" content-type="institution" xlink:href="http://grbio.org/institution/natural-history-museum-university-oslo"><named-content xlink:type="simple" content-type="institution" xlink:href="http://grbio.org/institution/natural-history-museum"><named-content xlink:type="simple" content-type="institution" xlink:href="http://grbio.org/institution/natural-history-museum-0"><named-content xlink:type="simple" content-type="institution" xlink:href="http://grbio.org/institution/natural-history-museum-1"><named-content xlink:type="simple" content-type="institution" xlink:href="http://grbio.org/institution/natural-history-museum-2"><named-content xlink:type="simple" content-type="institution" xlink:href="http://grbio.org/institution/natural-history-museum-3">Natural History <named-content xlink:type="simple" content-type="institution" xlink:href="http://grbio.org/institution/museum-0">Museum</named-content></named-content></named-content></named-content></named-content></named-content>, <named-content xlink:type="simple" content-type="institution" xlink:href="http://grbio.org/institution/university-0">University</named-content> of Oslo</named-content>, and <named-content xmlns:xlink="http://www.w3.org/1999/xlink" content-type="dwc:institutional_code" xlink:type="simple">ZIN</named-content>.</p></tp:treatment-sec><tp:treatment-sec sec-type="distribution"><title>Distribution.</title><p>Kamchatka, Sea of Okhotsk, off Chishima Is. (= Kuril Is.).</p></tp:treatment-sec><tp:treatment-sec><!--Section generated to contain objects referenced in tp:taxon-treatment.--><fig id="F1" position="float" orientation="portrait"><label>Figure 1.</label><caption><p>Distribution map of <italic><tp:taxon-name><tp:taxon-name-part taxon-name-part-type="genus">Euplexaura</tp:taxon-name-part> <tp:taxon-name-part taxon-name-part-type="species">boninensis</tp:taxon-name-part></tp:taxon-name></italic> (*), <italic><tp:taxon-name><tp:taxon-name-part taxon-name-part-type="genus">Elasmogorgia</tp:taxon-name-part> <tp:taxon-name-part taxon-name-part-type="species">mitsukurii</tp:taxon-name-part></tp:taxon-name></italic> (●), <italic><tp:taxon-name><tp:taxon-name-part taxon-name-part-type="genus">Euplexaura</tp:taxon-name-part> <tp:taxon-name-part taxon-name-part-type="species">arbuscula</tp:taxon-name-part></tp:taxon-name></italic> (□), and <italic><tp:taxon-name><tp:taxon-name-part taxon-name-part-type="genus">Euplexaura</tp:taxon-name-part> <tp:taxon-name-part taxon-name-part-type="species">yayoii</tp:taxon-name-part></tp:taxon-name></italic> sp. n. (■).</p></caption><graphic xmlns:xlink="http://www.w3.org/1999/xlink" xlink:href="zookeys-589-001-g001.jpg" position="float" orientation="portrait" xlink:type="simple" id="oo_88782.jpg"/></fig><fig id="F2" position="float" orientation="portrait"><label>Figure 2.</label><caption><p>
          <bold>a</bold> <italic><tp:taxon-name><tp:taxon-name-part taxon-name-part-type="genus">Elasmogorgia</tp:taxon-name-part> <tp:taxon-name-part taxon-name-part-type="species">filiformis</tp:taxon-name-part></tp:taxon-name></italic> Wright &amp; Studer, 1889, holotype <abbrev xmlns:xlink="http://www.w3.org/1999/xlink" content-type="institution" xlink:title="British Museum of Natural History, London, UK" xlink:type="simple">BMNH</abbrev> 1889.5.27.77 <bold>b</bold> <italic><tp:taxon-name><tp:taxon-name-part taxon-name-part-type="genus">Euplexaura</tp:taxon-name-part> <tp:taxon-name-part taxon-name-part-type="species">arbuscula</tp:taxon-name-part></tp:taxon-name></italic> Broch, 1935, <named-content xmlns:xlink="http://www.w3.org/1999/xlink" content-type="dwc:institutional_code" xlink:type="simple">ZIN</named-content> 11667 <bold>c</bold> <italic><tp:taxon-name><tp:taxon-name-part taxon-name-part-type="genus">Euplexaura</tp:taxon-name-part> <tp:taxon-name-part taxon-name-part-type="species">boninensis</tp:taxon-name-part></tp:taxon-name></italic> (Aurivillius, 1931), holotype UPSZTY2165 (<named-content xmlns:xlink="http://www.w3.org/1999/xlink" content-type="dwc:institutional_code" xlink:type="simple">UUZM</named-content> 68) <bold>d</bold> <italic><tp:taxon-name><tp:taxon-name-part taxon-name-part-type="genus">Elasmogorgia</tp:taxon-name-part> <tp:taxon-name-part taxon-name-part-type="species">mitsukurii</tp:taxon-name-part></tp:taxon-name></italic> (Kinoshita, 1909), syntype <named-content xmlns:xlink="http://www.w3.org/1999/xlink" content-type="dwc:institutional_code" xlink:type="simple">UMUTZ</named-content>-CnidG-222 <bold>e</bold> <italic><tp:taxon-name><tp:taxon-name-part taxon-name-part-type="genus">Euplexaura</tp:taxon-name-part> <tp:taxon-name-part taxon-name-part-type="species">yayoii</tp:taxon-name-part></tp:taxon-name></italic> sp. n., holotype <named-content xmlns:xlink="http://www.w3.org/1999/xlink" content-type="dwc:institutional_code" xlink:type="simple">RMNH</named-content> 42104.</p></caption><graphic xmlns:xlink="http://www.w3.org/1999/xlink" xlink:href="zookeys-589-001-g002.jpg" position="float" orientation="portrait" xlink:type="simple" id="oo_88783.jpg"/></fig></tp:treatment-sec><ref-list><ref id="B5"><mixed-citation xmlns:xlink="http://www.w3.org/1999/xlink" xlink:type="simple">
          <person-group><name name-style="western"><surname>Broch</surname><given-names>H</given-names></name></person-group> (<year>1935</year>) <article-title>Oktokorallen des Nördlichsten Pazifischen Ozeans.</article-title> <source>Avhancllinger utgitt av det Norske Videnskaps-Akademi i Oslo. I. Mat-Naturv.</source> <volume>1935</volume>(<issue>1</issue>): <fpage>1</fpage>–<lpage>53</lpage>.</mixed-citation></ref></ref-list></tp:taxon-treatment>
