# Supplementary material for: Species of Elasmogorgia and Euplexaura (Cnidaria, Octocorallia) from Japan with a discussion about the genus Filigella
Source: Zookeys. 2016 May 16;(589):1–21. doi: 10.3897/zookeys.589.8361 (PMC4926660; doi:10.3897/zookeys.589.8361)
Supplement: XML Treatment for Euplexaura boninensis [file zookeys.589.8361-treatment5.xml]

<!DOCTYPE tp:taxon-treatment
  PUBLIC "-//TaxonX//DTD Taxonomic Treatment Publishing DTD v0 20100105//EN" "tax-treatment-NSO.dtd">
<tp:taxon-treatment xmlns:tp="http://www.plazi.org/taxpub"><tp:treatment-meta><kwd-group><label>Taxon classification</label><kwd><named-content content-type="kingdom">Animalia</named-content></kwd><kwd><named-content content-type="order">Alcyonacea</named-content></kwd><kwd><named-content content-type="family">Plexauridae</named-content></kwd></kwd-group><mixed-citation publication-type="journal"><person-group><name><surname>Matsumoto</surname><given-names>Asako K.</given-names></name><name><surname>van Ofwegen</surname><given-names>Leen P.</given-names></name></person-group><article-title>Species of <italic><tp:taxon-name><tp:taxon-name-part taxon-name-part-type="genus">Elasmogorgia</tp:taxon-name-part></tp:taxon-name></italic> and <italic><tp:taxon-name><tp:taxon-name-part taxon-name-part-type="genus">Euplexaura</tp:taxon-name-part></tp:taxon-name></italic> (<tp:taxon-name><tp:taxon-name-part taxon-name-part-type="phylum">Cnidaria</tp:taxon-name-part></tp:taxon-name>, <tp:taxon-name><tp:taxon-name-part taxon-name-part-type="subclass">Octocorallia</tp:taxon-name-part></tp:taxon-name>) from Japan with a discussion about the genus <italic><tp:taxon-name><tp:taxon-name-part taxon-name-part-type="genus">Filigella</tp:taxon-name-part></tp:taxon-name></italic></article-title><source>Zookeys</source><day>16</day><month>5</month><year>2016</year><volume>2016</volume><issue>589</issue><fpage>1</fpage><lpage>21</lpage><pub-id pub-id-type="doi">10.3897/zookeys.589.8361</pub-id></mixed-citation></tp:treatment-meta><tp:nomenclature><tp:taxon-name>
            <tp:taxon-name-part taxon-name-part-type="genus">Euplexaura</tp:taxon-name-part>
            <tp:taxon-name-part taxon-name-part-type="species">boninensis</tp:taxon-name-part>
          </tp:taxon-name><tp:taxon-authority>(Aurivillius, 1931)</tp:taxon-authority><xref ref-type="fig" rid="F1">Figures 1</xref><xref ref-type="fig" rid="F2">, 2c</xref><xref ref-type="fig" rid="F6">, 6</xref><xref ref-type="fig" rid="F7">, 7</xref><tp:nomenclature-citation-list><tp:nomenclature-citation><tp:taxon-name><tp:taxon-name-part taxon-name-part-type="genus">Filigella</tp:taxon-name-part> <tp:taxon-name-part taxon-name-part-type="species">boninensis</tp:taxon-name-part></tp:taxon-name><comment> Aurivillius, 1931: 139 (Bonin Islands).</comment></tp:nomenclature-citation><tp:nomenclature-citation><tp:taxon-name><tp:taxon-name-part taxon-name-part-type="genus">Thesea</tp:taxon-name-part> <tp:taxon-name-part taxon-name-part-type="species">boninensis</tp:taxon-name-part></tp:taxon-name><comment>; <xref ref-type="bibr" rid="B13">Matsumoto 2014</xref>: 158 (Table 1, listed only).</comment></tp:nomenclature-citation></tp:nomenclature-citation-list></tp:nomenclature><tp:treatment-sec sec-type="material"><title>Material examined.</title><p>Holotype UPSZTY2165 (<named-content xmlns:xlink="http://www.w3.org/1999/xlink" content-type="dwc:institutional_code" xlink:type="simple">UUZM</named-content> 68), East of Chichijima I., Ogasawara Is. (= Bonin Is.), Japan, depth 100 m, in formalin, Dr. Sixten Bock's, Japan Expedition, coll. Dr. Sixten Bock, 1 August 1914.</p></tp:treatment-sec><tp:treatment-sec sec-type="diagnosis"><title>Diagnosis.</title><p>Branches thread-like, 6 cm in length. Calyces dome-shaped, arranged all around the branches (Figure <xref ref-type="fig" rid="F2">2c</xref>). The polyps have points with flattened spindles, up to 0.15 mm long (Figure <xref ref-type="fig" rid="F6">6b</xref>), with simple tubercles and spiny distal end. Collaret present, with slightly bent, flattened spindles, up to 0.25 mm long, with simple tubercles (Figure <xref ref-type="fig" rid="F6">6c</xref>). Tentacles with small scales, up to 0.10 mm long (Figure <xref ref-type="fig" rid="F6">6a</xref>).</p><fig id="F6" position="float" orientation="portrait"><label>Figure 6.</label><caption><p>
          <italic><tp:taxon-name><tp:taxon-name-part taxon-name-part-type="genus">Euplexaura</tp:taxon-name-part> <tp:taxon-name-part taxon-name-part-type="species">boninensis</tp:taxon-name-part></tp:taxon-name></italic> (Aurivillius, 1931), holotype UPSZTY2165 (<named-content xmlns:xlink="http://www.w3.org/1999/xlink" content-type="dwc:institutional_code" xlink:type="simple">UUZM</named-content> 68), <bold>a</bold> tentacle scales <bold>b</bold> point spindles <bold>c</bold> collaret spindles <bold>d</bold> spindles from surface layer of coenenchyme <bold>e</bold> blunt ellipsoids from surface layer of coenenchyme.</p></caption><graphic xmlns:xlink="http://www.w3.org/1999/xlink" xlink:href="zookeys-589-001-g006.jpg" position="float" orientation="portrait" xlink:type="simple" id="oo_88787.jpg"/></fig><p>The surface layer of the coenenchyme has spindles (Figure <xref ref-type="fig" rid="F6">6d</xref>) and blunt ellipsoids (Figure <xref ref-type="fig" rid="F6">6e</xref>), up to 0.65 mm long, with complex tubercles. Several of them with one side less tuberculate. The interior has small spindles and rods, up to 0.25 mm long (Figure <xref ref-type="fig" rid="F7">7</xref>), with simple tubercles.</p><fig id="F7" position="float" orientation="portrait"><label>Figure 7.</label><caption><p>
          <italic><tp:taxon-name><tp:taxon-name-part taxon-name-part-type="genus">Euplexaura</tp:taxon-name-part> <tp:taxon-name-part taxon-name-part-type="species">boninensis</tp:taxon-name-part></tp:taxon-name></italic> (Aurivillius, 1931), holotype UPSZTY2165 (<named-content xmlns:xlink="http://www.w3.org/1999/xlink" content-type="dwc:institutional_code" xlink:type="simple">UUZM</named-content> 68), sclerites of interior of coenenchyme.</p></caption><graphic xmlns:xlink="http://www.w3.org/1999/xlink" xlink:href="zookeys-589-001-g007.jpg" position="float" orientation="portrait" xlink:type="simple" id="oo_88788.jpg"/></fig></tp:treatment-sec><tp:treatment-sec sec-type="remarks"><title>Remarks.</title><p>Because the sclerites of this species are spindles and ellipsoids with complex tubercles it actually represents an <italic><tp:taxon-name><tp:taxon-name-part taxon-name-part-type="genus">Euplexaura</tp:taxon-name-part></tp:taxon-name></italic> species. It is the only species of <italic><tp:taxon-name><tp:taxon-name-part taxon-name-part-type="genus">Euplexaura</tp:taxon-name-part></tp:taxon-name></italic> with thread-like colony shape which has many sclerites with one side that is less tuberculate.</p></tp:treatment-sec><tp:treatment-sec><!--Section generated to contain objects referenced in tp:taxon-treatment.--><fig id="F1" position="float" orientation="portrait"><label>Figure 1.</label><caption><p>Distribution map of <italic><tp:taxon-name><tp:taxon-name-part taxon-name-part-type="genus">Euplexaura</tp:taxon-name-part> <tp:taxon-name-part taxon-name-part-type="species">boninensis</tp:taxon-name-part></tp:taxon-name></italic> (*), <italic><tp:taxon-name><tp:taxon-name-part taxon-name-part-type="genus">Elasmogorgia</tp:taxon-name-part> <tp:taxon-name-part taxon-name-part-type="species">mitsukurii</tp:taxon-name-part></tp:taxon-name></italic> (●), <italic><tp:taxon-name><tp:taxon-name-part taxon-name-part-type="genus">Euplexaura</tp:taxon-name-part> <tp:taxon-name-part taxon-name-part-type="species">arbuscula</tp:taxon-name-part></tp:taxon-name></italic> (□), and <italic><tp:taxon-name><tp:taxon-name-part taxon-name-part-type="genus">Euplexaura</tp:taxon-name-part> <tp:taxon-name-part taxon-name-part-type="species">yayoii</tp:taxon-name-part></tp:taxon-name></italic> sp. n. (■).</p></caption><graphic xmlns:xlink="http://www.w3.org/1999/xlink" xlink:href="zookeys-589-001-g001.jpg" position="float" orientation="portrait" xlink:type="simple" id="oo_88782.jpg"/></fig><fig id="F2" position="float" orientation="portrait"><label>Figure 2.</label><caption><p>
          <bold>a</bold> <italic><tp:taxon-name><tp:taxon-name-part taxon-name-part-type="genus">Elasmogorgia</tp:taxon-name-part> <tp:taxon-name-part taxon-name-part-type="species">filiformis</tp:taxon-name-part></tp:taxon-name></italic> Wright &amp; Studer, 1889, holotype <abbrev xmlns:xlink="http://www.w3.org/1999/xlink" content-type="institution" xlink:title="British Museum of Natural History, London, UK" xlink:type="simple">BMNH</abbrev> 1889.5.27.77 <bold>b</bold> <italic><tp:taxon-name><tp:taxon-name-part taxon-name-part-type="genus">Euplexaura</tp:taxon-name-part> <tp:taxon-name-part taxon-name-part-type="species">arbuscula</tp:taxon-name-part></tp:taxon-name></italic> Broch, 1935, <named-content xmlns:xlink="http://www.w3.org/1999/xlink" content-type="dwc:institutional_code" xlink:type="simple">ZIN</named-content> 11667 <bold>c</bold> <italic><tp:taxon-name><tp:taxon-name-part taxon-name-part-type="genus">Euplexaura</tp:taxon-name-part> <tp:taxon-name-part taxon-name-part-type="species">boninensis</tp:taxon-name-part></tp:taxon-name></italic> (Aurivillius, 1931), holotype UPSZTY2165 (<named-content xmlns:xlink="http://www.w3.org/1999/xlink" content-type="dwc:institutional_code" xlink:type="simple">UUZM</named-content> 68) <bold>d</bold> <italic><tp:taxon-name><tp:taxon-name-part taxon-name-part-type="genus">Elasmogorgia</tp:taxon-name-part> <tp:taxon-name-part taxon-name-part-type="species">mitsukurii</tp:taxon-name-part></tp:taxon-name></italic> (Kinoshita, 1909), syntype <named-content xmlns:xlink="http://www.w3.org/1999/xlink" content-type="dwc:institutional_code" xlink:type="simple">UMUTZ</named-content>-CnidG-222 <bold>e</bold> <italic><tp:taxon-name><tp:taxon-name-part taxon-name-part-type="genus">Euplexaura</tp:taxon-name-part> <tp:taxon-name-part taxon-name-part-type="species">yayoii</tp:taxon-name-part></tp:taxon-name></italic> sp. n., holotype <named-content xmlns:xlink="http://www.w3.org/1999/xlink" content-type="dwc:institutional_code" xlink:type="simple">RMNH</named-content> 42104.</p></caption><graphic xmlns:xlink="http://www.w3.org/1999/xlink" xlink:href="zookeys-589-001-g002.jpg" position="float" orientation="portrait" xlink:type="simple" id="oo_88783.jpg"/></fig></tp:treatment-sec><ref-list><ref id="B13"><mixed-citation xmlns:xlink="http://www.w3.org/1999/xlink" xlink:type="simple">
          <person-group><name name-style="western"><surname>Matsumoto</surname><given-names>AK</given-names></name></person-group> (<year>2014</year>) <article-title>The Relation between Telegraph Cables of Great Nordic Ltd. (Store Nordiske) and Japanese Octocoral Collection in Copenhagen, Denmark and UUZM, Uppsala, Sweden.</article-title> <source>Journal for the Comparative Study of Civilizations (JCSC)</source> <volume>19</volume>: <fpage>153</fpage>–<lpage>186</lpage>. <comment>[In Japanese, with English Tables]</comment></mixed-citation></ref></ref-list></tp:taxon-treatment>
