# Supplementary material for: Species of Elasmogorgia and Euplexaura (Cnidaria, Octocorallia) from Japan with a discussion about the genus Filigella
Source: Zookeys. 2016 May 16;(589):1–21. doi: 10.3897/zookeys.589.8361 (PMC4926660; doi:10.3897/zookeys.589.8361)
Supplement: XML Treatment for Euplexaura mitsukurii [file zookeys.589.8361-treatment6.xml]

<!DOCTYPE tp:taxon-treatment
  PUBLIC "-//TaxonX//DTD Taxonomic Treatment Publishing DTD v0 20100105//EN" "tax-treatment-NSO.dtd">
<tp:taxon-treatment xmlns:tp="http://www.plazi.org/taxpub"><tp:treatment-meta><kwd-group><label>Taxon classification</label><kwd><named-content content-type="kingdom">Animalia</named-content></kwd><kwd><named-content content-type="order">Alcyonacea</named-content></kwd><kwd><named-content content-type="family">Plexauridae</named-content></kwd></kwd-group><mixed-citation publication-type="journal"><person-group><name><surname>Matsumoto</surname><given-names>Asako K.</given-names></name><name><surname>van Ofwegen</surname><given-names>Leen P.</given-names></name></person-group><article-title>Species of <italic><tp:taxon-name><tp:taxon-name-part taxon-name-part-type="genus">Elasmogorgia</tp:taxon-name-part></tp:taxon-name></italic> and <italic><tp:taxon-name><tp:taxon-name-part taxon-name-part-type="genus">Euplexaura</tp:taxon-name-part></tp:taxon-name></italic> (<tp:taxon-name><tp:taxon-name-part taxon-name-part-type="phylum">Cnidaria</tp:taxon-name-part></tp:taxon-name>, <tp:taxon-name><tp:taxon-name-part taxon-name-part-type="subclass">Octocorallia</tp:taxon-name-part></tp:taxon-name>) from Japan with a discussion about the genus <italic><tp:taxon-name><tp:taxon-name-part taxon-name-part-type="genus">Filigella</tp:taxon-name-part></tp:taxon-name></italic></article-title><source>Zookeys</source><day>16</day><month>5</month><year>2016</year><volume>2016</volume><issue>589</issue><fpage>1</fpage><lpage>21</lpage><pub-id pub-id-type="doi">10.3897/zookeys.589.8361</pub-id></mixed-citation></tp:treatment-meta><tp:nomenclature><tp:taxon-name>
            <tp:taxon-name-part taxon-name-part-type="genus">Euplexaura</tp:taxon-name-part>
            <tp:taxon-name-part taxon-name-part-type="species">mitsukurii</tp:taxon-name-part>
          </tp:taxon-name><tp:taxon-authority>(Kinoshita, 1909)</tp:taxon-authority><xref ref-type="fig" rid="F1">Figures 1</xref><xref ref-type="fig" rid="F2">, 2d</xref><xref ref-type="fig" rid="F8">, 8</xref><xref ref-type="fig" rid="F9">, 9</xref><tp:nomenclature-citation-list><tp:nomenclature-citation><tp:taxon-name><tp:taxon-name-part taxon-name-part-type="genus">Filigella</tp:taxon-name-part> <tp:taxon-name-part taxon-name-part-type="species">mitsukurii</tp:taxon-name-part></tp:taxon-name><comment> Kinoshita, 1909: 1(Sagami Bay); <xref ref-type="bibr" rid="B1">Aurivillius 1931</xref>: 129 (Kiu-Shiu = Kyushu); <xref ref-type="bibr" rid="B28">Utinomi 1961</xref>: 213; Bayer 1956: F206, fig. 148,3.</comment></tp:nomenclature-citation><tp:nomenclature-citation><tp:taxon-name><tp:taxon-name-part taxon-name-part-type="genus">Elasmogorgia</tp:taxon-name-part> <tp:taxon-name-part taxon-name-part-type="species">mitsukurii</tp:taxon-name-part></tp:taxon-name><comment>; <xref ref-type="bibr" rid="B12">Kükenthal 1924</xref>: 149.</comment></tp:nomenclature-citation><tp:nomenclature-citation><tp:taxon-name><tp:taxon-name-part taxon-name-part-type="genus">Thesea</tp:taxon-name-part> <tp:taxon-name-part taxon-name-part-type="species">mitsukurii</tp:taxon-name-part></tp:taxon-name><comment>; <xref ref-type="bibr" rid="B14">Matsumoto et al. 2007</xref>: 240 (Table 2, listed); <xref ref-type="bibr" rid="B13">Matsumoto 2014</xref>: 158, 159, 160 (Table 1, listed).</comment></tp:nomenclature-citation><tp:nomenclature-citation><tp:taxon-name><tp:taxon-name-part taxon-name-part-type="genus">Thesea</tp:taxon-name-part></tp:taxon-name><comment> sp. <xref ref-type="bibr" rid="B13">Matsumoto 2014</xref>: 161 (Table 1, listed).</comment></tp:nomenclature-citation><!--PageBreak--><!--PageBreak--><!--PageBreak--></tp:nomenclature-citation-list></tp:nomenclature><tp:treatment-sec sec-type="material"><title>Material examined.</title><p>Syntypes <named-content xmlns:xlink="http://www.w3.org/1999/xlink" content-type="dwc:institutional_code" xlink:type="simple">UMUTZ</named-content>-CnidG-222, off Jogashima I., Sagami Bay, Japan, depth 70 Japanese fathoms (100-106 m), secured with Hydra dredge, 26 August 1901; <named-content xmlns:xlink="http://www.w3.org/1999/xlink" content-type="dwc:institutional_code" xlink:type="simple">UMUTZ</named-content>-CnidG-223, Japanese 2 nautical miles (5 km in Kinoshita, 1909) of West South off Jogashima I., Sagami Bay, Japan, saba-nawa line, 31 July 1892. Identified museum material <named-content xmlns:xlink="http://www.w3.org/1999/xlink" content-type="dwc:institutional_code" xlink:type="simple">UMUTZ</named-content>-CnidG-122, off Torishima I., Japan, East China Sea, <named-content xmlns:xlink="http://www.w3.org/1999/xlink" content-type="dwc:verbatimCoordinates" xlink:type="simple"><named-content content-type="geo-json" specific-use="{&#34;type&#34;:&#34;Point&#34;,&#34;coordinates&#34;:[126.033333,28.166667]}" xlink:type="simple">28°10'N, 126°2'E</named-content></named-content> - <named-content xmlns:xlink="http://www.w3.org/1999/xlink" content-type="dwc:verbatimCoordinates" xlink:type="simple"><named-content content-type="geo-json" specific-use="{&#34;type&#34;:&#34;Point&#34;,&#34;coordinates&#34;:[126.183333,28.333333]}" xlink:type="simple">28°20'N, 126°11'E</named-content></named-content>, depth 64 fms (117 m), trawl, coll. N. Yanaghi, 22 June 1913, det. F.M. Bayer, ca.1950, as <italic><tp:taxon-name><tp:taxon-name-part taxon-name-part-type="genus">Filigella</tp:taxon-name-part> <tp:taxon-name-part taxon-name-part-type="species">mitsukurii</tp:taxon-name-part></tp:taxon-name></italic>; <named-content xmlns:xlink="http://www.w3.org/1999/xlink" content-type="dwc:institutional_code" xlink:type="simple">UMUTZ</named-content>-CnidG-126 same data as <named-content xmlns:xlink="http://www.w3.org/1999/xlink" content-type="dwc:institutional_code" xlink:type="simple">UMUTZ</named-content>-CnidG-122, as <italic><tp:taxon-name><tp:taxon-name-part taxon-name-part-type="genus">Filigella</tp:taxon-name-part> <tp:taxon-name-part taxon-name-part-type="species">mitsukurii</tp:taxon-name-part></tp:taxon-name></italic>. Unidentified museum material. <named-content xmlns:xlink="http://www.w3.org/1999/xlink" content-type="dwc:institutional_code" xlink:type="simple">ZMUC</named-content> ANT-000611 (ZMUC120604-09), East China Sea, <named-content xmlns:xlink="http://www.w3.org/1999/xlink" content-type="dwc:verbatimCoordinates" xlink:type="simple"><named-content content-type="geo-json" specific-use="{&#34;type&#34;:&#34;Point&#34;,&#34;coordinates&#34;:[128.833333,33.683333]}" xlink:type="simple">33°41'N, 128°50'E</named-content></named-content>, depth 75 fms (137 m), sand, <italic>Hyateri maru</italic>, trawl, coll. Dr. Th. Mortensen, 17 May 1914; <named-content xmlns:xlink="http://www.w3.org/1999/xlink" content-type="dwc:institutional_code" xlink:type="simple">ZMUC</named-content> ANT-000616 (ZMUC120604-16), East China Sea, <named-content xmlns:xlink="http://www.w3.org/1999/xlink" content-type="dwc:verbatimCoordinates" xlink:type="simple"><named-content content-type="geo-json" specific-use="{&#34;type&#34;:&#34;Point&#34;,&#34;coordinates&#34;:[128.283333,32.25]}" xlink:type="simple">32°15'N, 128°17'E</named-content></named-content>, depth 90 fms (165 m), hard bottom, <italic>Hyateri maru</italic>, coll. Dr. Th. Mortensen, 15 May 1914; <named-content xmlns:xlink="http://www.w3.org/1999/xlink" content-type="dwc:institutional_code" xlink:type="simple">ZMUC</named-content> ANT-000664 (ZMUC120604-59), <named-content xmlns:xlink="http://www.w3.org/1999/xlink" content-type="dwc:verbatimCoordinates" xlink:type="simple"><named-content content-type="geo-json" specific-use="{&#34;type&#34;:&#34;Point&#34;,&#34;coordinates&#34;:[130.166667,34.333333]}" xlink:type="simple">34°20'N, 130°10'E</named-content></named-content>, depth 60 fms (110 m), sand, coll. Dr. Th. Mortensen, 18 May 1914; <named-content xmlns:xlink="http://www.w3.org/1999/xlink" content-type="dwc:institutional_code" xlink:type="simple">ZMUC</named-content> ANT-000655 (ZMUC120604-67), off Misaki Biological Station, Sagami Bay, Japan, depth 200 fms (366 m), sand, coll. Dr. Th. Mortensen, 30 June 1914; AKM1630, Sukumo Bay, Bungo Channel, Japan, ca.<named-content xmlns:xlink="http://www.w3.org/1999/xlink" content-type="dwc:verbatimCoordinates" xlink:type="simple"><named-content content-type="geo-json" specific-use="{&#34;type&#34;:&#34;Point&#34;,&#34;coordinates&#34;:[132.483333,32.633333]}" xlink:type="simple">32°38'N, ca.132°29’</named-content></named-content>-30'E, depth 144-150 m, <italic>RV Tansei-maru</italic>, KT86-16, st.A-8, 1 m ORI biological dredge, coll. S. Ohta, 1 November 1986; AKM1631, off Kashima, Kashima Sea, Japan, <named-content xmlns:xlink="http://www.w3.org/1999/xlink" content-type="dwc:verbatimCoordinates" xlink:type="simple"><named-content content-type="geo-json" specific-use="{&#34;type&#34;:&#34;Point&#34;,&#34;coordinates&#34;:[140.816667,36.116667]}" xlink:type="simple">36°07'N, 140°49.0'E</named-content></named-content>, depth 63-71 m, <italic>RV Tansei-maru</italic>, KT79-13, st. KB2, 2 m Beam trawl, coll. S. Ohta, 7 August 1979; AKM1632, off Toi, Suruga Bay, Japan, depth 192-207 m, <named-content xmlns:xlink="http://www.w3.org/1999/xlink" content-type="dwc:verbatimCoordinates" xlink:type="simple"><named-content content-type="geo-json" specific-use="{&#34;type&#34;:&#34;Point&#34;,&#34;coordinates&#34;:[138.7475,34.9305]}" xlink:type="simple">34°55.83'N, 138°44.85'E</named-content></named-content> - <named-content xmlns:xlink="http://www.w3.org/1999/xlink" content-type="dwc:verbatimCoordinates" xlink:type="simple"><named-content content-type="geo-json" specific-use="{&#34;type&#34;:&#34;Point&#34;,&#34;coordinates&#34;:[138.75,34.943667]}" xlink:type="simple">34°56.62'N, 138°45.0'E</named-content></named-content>, <italic>RV Tansei-maru</italic>, KT75-15, st. 02, 2 m Beam Trawl, coll. S.Ohta, 24 November 1975; AKM1566, South East off Taito-saki Cape, Boso Peninsula, Japan, <named-content xmlns:xlink="http://www.w3.org/1999/xlink" content-type="dwc:verbatimCoordinates" xlink:type="simple"><named-content content-type="geo-json" specific-use="{&#34;type&#34;:&#34;Point&#34;,&#34;coordinates&#34;:[140.7545,35.354317]}" xlink:type="simple">35°21.259'N, 140°45.27'E</named-content></named-content> - <named-content xmlns:xlink="http://www.w3.org/1999/xlink" content-type="dwc:verbatimCoordinates" xlink:type="simple"><named-content content-type="geo-json" specific-use="{&#34;type&#34;:&#34;Point&#34;,&#34;coordinates&#34;:[140.760217,35.355983]}" xlink:type="simple">35°21.359'N, 140°45.613'E</named-content></named-content>, depth 104-105 m, <italic>RV Tansei-maru</italic>, KT01-08, st. TZ-7, 1 m ORI biological dredge, coll. S. Ohta, 22 June 2001; AKM 1644, off Hitachi, Kashima sea, Japan, <named-content xmlns:xlink="http://www.w3.org/1999/xlink" content-type="dwc:verbatimCoordinates" xlink:type="simple"><named-content content-type="geo-json" specific-use="{&#34;type&#34;:&#34;Point&#34;,&#34;coordinates&#34;:[140.835,36.606667]}" xlink:type="simple">36°36.4'N, 140°50.1'E</named-content></named-content> - <named-content xmlns:xlink="http://www.w3.org/1999/xlink" content-type="dwc:verbatimCoordinates" xlink:type="simple"><named-content content-type="geo-json" specific-use="{&#34;type&#34;:&#34;Point&#34;,&#34;coordinates&#34;:[140.841667,36.586667]}" xlink:type="simple">36°35.2'N, 140°50.5'E</named-content></named-content>, depth 79–82 m, <italic>RV Tansei-maru</italic>, KT79-13, st. KB14, 2 m Beam trawl, coll. S. Ohta, 9 August 1979.</p></tp:treatment-sec><tp:treatment-sec sec-type="diagnosis"><title>Diagnosis.</title><p>Branches thread-like. The examined syntype has two branches arising from the main stem with a length of 19 cm and 28.5 cm, respectively; the main stem is 9 cm long. Calyces dome-shaped, arranged all around the branches (Figure <xref ref-type="fig" rid="F2">2d</xref>). The polyps have points with flattened spindles, up to 0.20 mm long (Figure <xref ref-type="fig" rid="F8">8b</xref>), with simple tubercles. Collaret present, with slightly bent, flattened spindles, up to 0.30 mm long, with sparse, simple tubercles (Figure <xref ref-type="fig" rid="F8">8c</xref>). Tentacles with small scales, up to 0.10 mm long (Figure <xref ref-type="fig" rid="F8">8a</xref>).</p><fig id="F8" position="float" orientation="portrait"><label>Figure 8.</label><caption><p>
          <italic><tp:taxon-name><tp:taxon-name-part taxon-name-part-type="genus">Euplexaura</tp:taxon-name-part> <tp:taxon-name-part taxon-name-part-type="species">mitsukurii</tp:taxon-name-part></tp:taxon-name></italic> (Kinoshita, 1909), syntype <named-content xmlns:xlink="http://www.w3.org/1999/xlink" content-type="dwc:institutional_code" xlink:type="simple">UMUTZ</named-content>-CnidG-222 <bold>a</bold> tentacle scales <bold>b</bold> point spindles <bold>c</bold> collaret spindles <bold>d–e</bold> spindles from surface layer of coenenchyme. Scale at d only applies to <bold>d</bold>.</p></caption><graphic xmlns:xlink="http://www.w3.org/1999/xlink" xlink:href="zookeys-589-001-g008.jpg" position="float" orientation="portrait" xlink:type="simple" id="oo_88789.jpg"/></fig><p>The surface layer of the coenenchyme has spindles (Figure <xref ref-type="fig" rid="F8">8d–e</xref>), up to 0.35 mm long, with complex tubercles. Some of them with one side that is less tuberculate. The interior has small spindles and rods, up to 0.25 mm long (Figure <xref ref-type="fig" rid="F9">9</xref>), with simple tubercles.</p><fig id="F9" position="float" orientation="portrait"><label>Figure 9.</label><caption><p>
          <italic><tp:taxon-name><tp:taxon-name-part taxon-name-part-type="genus">Euplexaura</tp:taxon-name-part> <tp:taxon-name-part taxon-name-part-type="species">mitsukurii</tp:taxon-name-part></tp:taxon-name></italic> (Kinoshita, 1909), syntype <named-content xmlns:xlink="http://www.w3.org/1999/xlink" content-type="dwc:institutional_code" xlink:type="simple">UMUTZ</named-content>-CnidG-222 sclerites of interior of coenenchyme.</p></caption><graphic xmlns:xlink="http://www.w3.org/1999/xlink" xlink:href="zookeys-589-001-g009.jpg" position="float" orientation="portrait" xlink:type="simple" id="oo_88790.jpg"/></fig></tp:treatment-sec><tp:treatment-sec sec-type="remarks"><title>Remarks.</title><p>Because the sclerites of this species are spindles with complex tubercles this is actually a species of <italic><tp:taxon-name><tp:taxon-name-part taxon-name-part-type="genus">Euplexaura</tp:taxon-name-part></tp:taxon-name></italic>.</p><p>
            <xref ref-type="bibr" rid="B9">Kinoshita (1909)</xref> mentioned 13 specimens of <italic><tp:taxon-name><tp:taxon-name-part taxon-name-part-type="genus">Filigella</tp:taxon-name-part> <tp:taxon-name-part taxon-name-part-type="species">mitsukurii</tp:taxon-name-part></tp:taxon-name></italic> and three of them were complete. He used two specimens for his original description. Nowadays <!--PageBreak-->two specimens are present in <named-content xmlns:xlink="http://www.w3.org/1999/xlink" content-type="dwc:institutional_code" xlink:type="simple">UMUT</named-content> and the data fit Kinoshita's, two specimens in his description.</p><p>The locality name “Jogaschima, Pagamibai” of this species in <xref ref-type="bibr" rid="B12">Kükenthal (1924)</xref> is a mistyping of “Jogashima, Sagamibai (Sagami Bay)”.</p></tp:treatment-sec><tp:treatment-sec sec-type="distribution"><title>Distribution.</title><p>Sagami Bay, off Boso Peninsula, Kashima Sea, Suruga Bay, Bungo Channel, East China Sea, Japan.</p></tp:treatment-sec><tp:treatment-sec><!--Section generated to contain objects referenced in tp:taxon-treatment.--><fig id="F1" position="float" orientation="portrait"><label>Figure 1.</label><caption><p>Distribution map of <italic><tp:taxon-name><tp:taxon-name-part taxon-name-part-type="genus">Euplexaura</tp:taxon-name-part> <tp:taxon-name-part taxon-name-part-type="species">boninensis</tp:taxon-name-part></tp:taxon-name></italic> (*), <italic><tp:taxon-name><tp:taxon-name-part taxon-name-part-type="genus">Elasmogorgia</tp:taxon-name-part> <tp:taxon-name-part taxon-name-part-type="species">mitsukurii</tp:taxon-name-part></tp:taxon-name></italic> (●), <italic><tp:taxon-name><tp:taxon-name-part taxon-name-part-type="genus">Euplexaura</tp:taxon-name-part> <tp:taxon-name-part taxon-name-part-type="species">arbuscula</tp:taxon-name-part></tp:taxon-name></italic> (□), and <italic><tp:taxon-name><tp:taxon-name-part taxon-name-part-type="genus">Euplexaura</tp:taxon-name-part> <tp:taxon-name-part taxon-name-part-type="species">yayoii</tp:taxon-name-part></tp:taxon-name></italic> sp. n. (■).</p></caption><graphic xmlns:xlink="http://www.w3.org/1999/xlink" xlink:href="zookeys-589-001-g001.jpg" position="float" orientation="portrait" xlink:type="simple" id="oo_88782.jpg"/></fig><fig id="F2" position="float" orientation="portrait"><label>Figure 2.</label><caption><p>
          <bold>a</bold> <italic><tp:taxon-name><tp:taxon-name-part taxon-name-part-type="genus">Elasmogorgia</tp:taxon-name-part> <tp:taxon-name-part taxon-name-part-type="species">filiformis</tp:taxon-name-part></tp:taxon-name></italic> Wright &amp; Studer, 1889, holotype <abbrev xmlns:xlink="http://www.w3.org/1999/xlink" content-type="institution" xlink:title="British Museum of Natural History, London, UK" xlink:type="simple">BMNH</abbrev> 1889.5.27.77 <bold>b</bold> <italic><tp:taxon-name><tp:taxon-name-part taxon-name-part-type="genus">Euplexaura</tp:taxon-name-part> <tp:taxon-name-part taxon-name-part-type="species">arbuscula</tp:taxon-name-part></tp:taxon-name></italic> Broch, 1935, <named-content xmlns:xlink="http://www.w3.org/1999/xlink" content-type="dwc:institutional_code" xlink:type="simple">ZIN</named-content> 11667 <bold>c</bold> <italic><tp:taxon-name><tp:taxon-name-part taxon-name-part-type="genus">Euplexaura</tp:taxon-name-part> <tp:taxon-name-part taxon-name-part-type="species">boninensis</tp:taxon-name-part></tp:taxon-name></italic> (Aurivillius, 1931), holotype UPSZTY2165 (<named-content xmlns:xlink="http://www.w3.org/1999/xlink" content-type="dwc:institutional_code" xlink:type="simple">UUZM</named-content> 68) <bold>d</bold> <italic><tp:taxon-name><tp:taxon-name-part taxon-name-part-type="genus">Elasmogorgia</tp:taxon-name-part> <tp:taxon-name-part taxon-name-part-type="species">mitsukurii</tp:taxon-name-part></tp:taxon-name></italic> (Kinoshita, 1909), syntype <named-content xmlns:xlink="http://www.w3.org/1999/xlink" content-type="dwc:institutional_code" xlink:type="simple">UMUTZ</named-content>-CnidG-222 <bold>e</bold> <italic><tp:taxon-name><tp:taxon-name-part taxon-name-part-type="genus">Euplexaura</tp:taxon-name-part> <tp:taxon-name-part taxon-name-part-type="species">yayoii</tp:taxon-name-part></tp:taxon-name></italic> sp. n., holotype <named-content xmlns:xlink="http://www.w3.org/1999/xlink" content-type="dwc:institutional_code" xlink:type="simple">RMNH</named-content> 42104.</p></caption><graphic xmlns:xlink="http://www.w3.org/1999/xlink" xlink:href="zookeys-589-001-g002.jpg" position="float" orientation="portrait" xlink:type="simple" id="oo_88783.jpg"/></fig></tp:treatment-sec><ref-list><ref id="B1"><mixed-citation xmlns:xlink="http://www.w3.org/1999/xlink" xlink:type="simple">
          <person-group><name name-style="western"><surname>Aurivillius</surname><given-names>M</given-names></name></person-group> (<year>1931</year>) <article-title>The Gorgonarians from Dr. Sixten Bock's, expedition to Japan and Bonin Islands 1914 (Vol. 3).</article-title> <source>Kungliga Svenska Vetenskapsakademien handlingar</source> <volume>9</volume>(<issue>4</issue>): <fpage>1</fpage>–<lpage>337</lpage>.</mixed-citation></ref><ref id="B28"><mixed-citation xmlns:xlink="http://www.w3.org/1999/xlink" xlink:type="simple">
          <person-group><name name-style="western"><surname>Utinomi</surname><given-names>H</given-names></name></person-group> (<year>1961</year>) <article-title>Noteworthy octocorals collected off the southwest coast of Kii Penin., middle Japan. Pt. 2, <tp:taxon-name><tp:taxon-name-part taxon-name-part-type="order">Telestacea</tp:taxon-name-part></tp:taxon-name>, <tp:taxon-name><tp:taxon-name-part taxon-name-part-type="order">Gorgonacea</tp:taxon-name-part></tp:taxon-name> and <tp:taxon-name><tp:taxon-name-part taxon-name-part-type="order">Pennatulacea</tp:taxon-name-part></tp:taxon-name>.</article-title> <source>Publications of the Seto Marine Biological Laboratory</source> <volume>9</volume>(<issue>1</issue>): <fpage>197</fpage>–<lpage>228</lpage>.</mixed-citation></ref><ref id="B12"><mixed-citation xmlns:xlink="http://www.w3.org/1999/xlink" xlink:type="simple">
          <person-group><name name-style="western"><surname>Kükenthal</surname><given-names>W</given-names></name></person-group> (<year>1924</year>) <source><tp:taxon-name><tp:taxon-name-part taxon-name-part-type="suborder">Gorgonaria</tp:taxon-name-part></tp:taxon-name> – Das Tierreich</source> <volume>47</volume>. <publisher-loc>Berlin and Leipzig</publisher-loc>, <size units="page">478 pp</size>.</mixed-citation></ref><ref id="B14"><mixed-citation xmlns:xlink="http://www.w3.org/1999/xlink" xlink:type="simple">
          <person-group><name name-style="western"><surname>Matsumoto</surname><given-names>AK</given-names></name><name name-style="western"><surname>Iwase</surname><given-names>F</given-names></name><name name-style="western"><surname>Imahara</surname><given-names>Y</given-names></name><name name-style="western"><surname>Namikawa</surname><given-names>H</given-names></name></person-group> (<year>2007</year>) <article-title>Bathymetric distribution and biodiversity of deep-water octocorals (<tp:taxon-name><tp:taxon-name-part taxon-name-part-type="phylum">Coelenterata</tp:taxon-name-part></tp:taxon-name>: <tp:taxon-name><tp:taxon-name-part taxon-name-part-type="subclass">Octocorallia</tp:taxon-name-part></tp:taxon-name>) in Sagami Bay and adjacent waters of Japan.</article-title> <source>Bulletin of Marine Science</source> <volume>81</volume>(<supplement>Suppl. 1</supplement>): <fpage>231</fpage>–<lpage>252</lpage>.</mixed-citation></ref><ref id="B13"><mixed-citation xmlns:xlink="http://www.w3.org/1999/xlink" xlink:type="simple">
          <person-group><name name-style="western"><surname>Matsumoto</surname><given-names>AK</given-names></name></person-group> (<year>2014</year>) <article-title>The Relation between Telegraph Cables of Great Nordic Ltd. (Store Nordiske) and Japanese Octocoral Collection in Copenhagen, Denmark and UUZM, Uppsala, Sweden.</article-title> <source>Journal for the Comparative Study of Civilizations (JCSC)</source> <volume>19</volume>: <fpage>153</fpage>–<lpage>186</lpage>. <comment>[In Japanese, with English Tables]</comment></mixed-citation></ref><ref id="B9"><mixed-citation xmlns:xlink="http://www.w3.org/1999/xlink" xlink:type="simple">
          <person-group><name name-style="western"><surname>Kinoshita</surname><given-names>K</given-names></name></person-group> (<year>1909</year>) <article-title>On some Muriceid Corals belonging to the Genera <italic><tp:taxon-name><tp:taxon-name-part taxon-name-part-type="genus">Filigella</tp:taxon-name-part></tp:taxon-name></italic> and <italic><tp:taxon-name><tp:taxon-name-part taxon-name-part-type="genus">Acis</tp:taxon-name-part></tp:taxon-name></italic>.</article-title> <source>Journal of the College of Science, Imperial <named-content xlink:type="simple" content-type="institution" xlink:href="http://grbio.org/institution/university-0">University</named-content> (Tokyo)</source> <volume>27</volume>(<issue>7</issue>): <fpage>1</fpage>–<lpage>16</lpage>.</mixed-citation></ref></ref-list></tp:taxon-treatment>
